# Supplementary material for: Synthesis and Characterization of New Biodegradable Injectable Thermosensitive Smart Hydrogels for 5-Fluorouracil Delivery
Source: Int J Mol Sci. 2021 Aug 3;22(15):8330. doi: 10.3390/ijms22158330 (PMC8347305; doi:10.3390/ijms22158330)
Supplement: Supplementary file 1 [file ijms-22-08330-s001.zip]

Archive with 1 entries (1 files):
- ijms-1286804-supplementary.pdf
